# Supplementary material for: Genetic Alterations in a Large Population of Italian Patients Affected by Neurodevelopmental Disorders
Source: Genes (Basel). 2024 Mar 28;15(4):427. doi: 10.3390/genes15040427 (PMC11050211; doi:10.3390/genes15040427)
Supplement: Supplementary file 1 [file genes-15-00427-s001.zip]

Archive with 1 entries (1 files):
- genes-2904874-supplementary.xlsx
